# Supplementary material for: Polyphenols-Rich Extract of Calotropis procera Alone and in Combination with Trichoderma Culture Filtrate for Biocontrol of Cantaloupe Wilt and Root Rot Fungi
Source: Molecules. 2023 Dec 26;29(1):139. doi: 10.3390/molecules29010139 (PMC10780250; doi:10.3390/molecules29010139)
Supplement: Supplementary file 1 [file molecules-29-00139-s001.zip]

Archive with 1 entries (1 files):
- molecules-2736301-supplementary.pdf
